# Supplementary material for: The Inevitable Fate of Tetranychus urticae on Tomato Plants Treated with Entomopathogenic Fungi and Spinosad
Source: J Fungi (Basel). 2025 Feb 12;11(2):138. doi: 10.3390/jof11020138 (PMC11856040; doi:10.3390/jof11020138)
Supplement: Supplementary file 1 [file jof-11-00138-s001.zip]

Archive with 1 entries (1 files):
- jof-3467457-supplementary.pdf
